# Supplementary material for: Aberrant APOBEC3B Expression in Breast Cancer Is Linked to Proliferation and Cell Cycle Phase
Source: Cells. 2023 Apr 18;12(8):1185. doi: 10.3390/cells12081185 (PMC10136826; doi:10.3390/cells12081185)
Supplement: Supplementary file 1 [file cells-12-01185-s001.zip]

Archive with 2 entries (2 files):
- Supplementary Figures.pdf
- Suppl_table.pdf
